# Supplementary material for: Longitudinal Diffusion MRI Characterizes Persistent Perivascular Diffusivity Asymmetry and White Matter Abnormalities After Cranioplasty for Decompressive Craniectomy
Source: Diagnostics (Basel). 2026 May 15;16(10):1502. doi: 10.3390/diagnostics16101502 (PMC13205448; doi:10.3390/diagnostics16101502)
Supplement: Supplementary file 1 [file diagnostics-16-01502-s001.zip]

Archive with 1 entries (1 files):
- diagnostics-4214922-supplementary.pdf
